# Supplementary material for: Endoscopic Hallmarks of Sessile Serrated Lesions: A Systematic Review of an Evolving Concept
Source: Medicina (Kaunas). 2026 Jun 18;62(6):1185. doi: 10.3390/medicina62061185 (PMC13303899; doi:10.3390/medicina62061185)
Supplement: Supplementary file 1 [file medicina-62-01185-s001.zip]

Archive with 2 entries (2 files):
- medicina-4367128-supplementary-file S1.pdf
- medicina-4367128-supplementary-file S2.pdf
